# Supplementary material for: Bona Fide Tumor Suppressor Genes Hypermethylated in Melanoma: A Narrative Review
Source: Int J Mol Sci. 2021 Oct 1;22(19):10674. doi: 10.3390/ijms221910674 (PMC8508892; doi:10.3390/ijms221910674)
Supplement: Supplementary file 1 [file ijms-22-10674-s001.zip]

Archive with 1 entries (1 files):
- ijms-1377288-supplementary.pdf
